# Supplementary material for: Identification and characterization of a heterotrimeric archaeal DNA polymerase holoenzyme
Source: Nat Commun. 2017 May 2;8:15075. doi: 10.1038/ncomms15075 (PMC5418573; doi:10.1038/ncomms15075)
Supplement: Supplementary Data 1 — Crosslinks detected by mass spectrometry. Gel band "lower" is the ~25 kDa species containing PBP1 and PBP2 and "upper" is the crosslinked holoenzyme. [file ncomms15075-s2.xlsx]

## Sheet: Sheet 1
Gel	Protein 1	Protein 2	Protein 1	Protein 1	Protein 2	Protein 2	Protein 1	Protein 2				Total	Lesser peptide		Instrument
band	Name	Name	DB Peptide	Peptide with x-link	DB Peptide	Peptide with x-link	XLink AA	XLink AA	m/z	z	ppm	Score	score	Expect
lower	PBP1	PBP1	HLDAHKYGLWLQK	HLDAHK(1344.6925)YGLWLQK	AIEIDYNNKK	AIEIDYNNK(1745.9253)K	67	19	985.61	3	0.42	39.6	19.2	1.7e-05	LTQ
lower	PBP2	PBP1	LIEMGIIEKGEGCYNLVR	LIEMGIIEK(500.2595)GEGC(Carbamidomethyl)YNLVR	MSTR	2231.1330-M(Met-loss)STR	61	1	865.449	3	-0.048	49.5	6.9	3.6e-09	Orbitrap
lower	PBP2	PBP1	NYISVGEIVATMDLKAR	NYISVGEIVATM(Oxidation)DLK(994.5640)AR	WLPKWK	WLPK(2033.0503)WK	39	8	723.395	4	1.2	49.2	3.4	1e-05	Orbitrap
lower	PBP2	PBP1	NYISVGEIVATMDLKAR	NYISVGEIVATM(Oxidation)DLK(994.5640)AR	WLPKWK	WLPK(2033.0503)WK	39	8	964.192	3	2.7	37.5	5.9	1.3e-05	Orbitrap
lower	PBP1	PBP1	AIEIDYNNKK	AIEIDYNNK(1745.9253)K	HLDAHKYGLWLQK	HLDAHK(1344.6925)YGLWLQK	19	67	739.65	4	0.51	28.3	17.1	0.0062	LTQ
lower	PBP1	PBP1	HLDAHKYGLWLQK	HLDAHK(1344.6925)YGLWLQK	AIEIDYNNKK	AIEIDYNNK(1745.9253)K	67	19	985.54	3	0.35	30.8	12.9	0.00021	LTQ
upper	PolB1	PBP2	NKGYNLDELAFK	NK(715.3752)GYNLDELAFK	STDKK	STDK(1548.7824)K	768	75	709.704	3	-0.27	38.9	12.3	1.1e-06	Orbitrap
upper	PolB1	PBP2	KIVDVVK	K(715.3752)IVDVVK	STDKK	STDK(937.5848)K	753	75	505.971	3	-1.1	26.9	14.9	0.00014	Orbitrap
upper	PolB1	PBP1	LGYFPEEIPIDVAGKDEAK	LGYFPEEIPIDVAGK(1172.6594)DEAK	YGLWLQKK	YGLWLQK(2228.1253)K	343	74	816.686	4	-0.88	48.9	10	2.8e-05	Orbitrap
upper	PolB1	PolB1	NDVNEGSVKLDGISVER	NDVNEGSVK(978.6226)LDGISVER	KVLVLNR	K(1967.9800)VLVLNR	280	265	937.184	3	-1.5	53.6	10.6	6.2e-08	Orbitrap
upper	PolB1	PolB1	KNYFGVYQDGK	K(954.5750)NYFGVYQDGK	TSALIKGK	TSALIK(1455.7034)GK	700	490	758.409	3	-1.7	48.5	21.5	6.5e-08	Orbitrap
upper	PolB1	PolB1	TSALIKGK	TSALIK(1133.6485)GK	FVAFSGLKK	FVAFSGLK(954.5750)K	490	699	651.058	3	-2.3	34.1	15.1	2.2e-06	Orbitrap
upper	PolB1	PolB1	VKVDTLISFLDVEK	VK(1000.5593)VDTLISFLDVEK	KVFNEVK	K(1742.9706)VFNEVK	393	729	869.493	3	-1.5	39.4	9.3	4.3e-06	Orbitrap
upper	PolB1	PolB1	VTEIDAEKYLEALR	VTEIDAEK(1305.7333)YLEALR	DIIYYVKVR	DIIYYVK(1786.9353)VR	841	819	985.874	3	-0.0017	37.6	15.1	2.5e-05	Orbitrap
upper	PBP1	PBP1	AIEIDYNNKK	AIEIDYNNK(1745.9253)K	HLDAHKYGLWLQK	HLDAHK(1344.6925)YGLWLQK	19	67	739.144	4	-0.57	29.8	16.3	0.016	Orbitrap
upper	PolB1	PolB1	KNYFGVYQDGK	K(954.5750)NYFGVYQDGK	TSALIKGK	TSALIK(1455.7034)GK	700	490	758.65	3	0.24	46.5	17	1.1e-06	LTQ
upper	PBP2	PBP1	NYISVGEIVATMDLKAR	NYISVGEIVATM(Oxidation)DLK(994.5640)AR	WLPKWK	WLPK(2033.0503)WK	39	8	964.192	3	3	37.8	5	8.1e-06	Orbitrap
upper	PBP2	PBP1	NYISVGEIVATMDLKAR	NYISVGEIVATM(Oxidation)DLK(994.5640)AR	WLPKWK	WLPK(2033.0503)WK	39	8	723.394	4	0.49	41.5	5.2	0.00016	Orbitrap
upper	PolB1	PBP1	SEQNTQQSQQSAPVEEKK	SEQNTQQSQQSAPVEEK(1172.6594)K	YGLWLQKK	YGLWLQK(2183.0342)K	34	74	805.416	4	2.7	47.4	8.5	0.00013	Orbitrap
upper	PolB1	PolB1	KNYFGVYQDGK	K(689.3748)NYFGVYQDGK	GKGYK	GK(1455.7034)GYK	700	492	670.01	3	-1.1	38.7	8.1	1.2e-07	Orbitrap
upper	PolB1	PolB1	AKNPNNSEEQK	AK(688.4160)NPNNSEEQK	IYKK	IYK(1395.6630)K	583	579	649.677	3	-0.27	36.5	9.7	2.5e-06	Orbitrap
upper	PolB1	PolB1	YVITSTVKK	YVITSTVK(954.5750)K	TSALIKGK	TSALIK(1175.6802)GK	642	490	665.069	3	-1.3	26.7	12.8	3.2e-05	Orbitrap
upper	PolB1	PolB1	FVAFSGLKK	FVAFSGLK(689.3748)K	GKGYK	GK(1133.6485)GYK	699	492	562.658	3	-1.8	25.6	7.5	4.4e-05	Orbitrap
upper	PolB1	PolB1	YVITSTVKK	YVITSTVK(689.3748)K	GKGYK	GK(1175.6802)GYK	642	492	576.669	3	-0.84	27.4	7.8	5.1e-05	Orbitrap
upper	PolB1	PolB1	AKNPNNSEEQK	AK(816.5109)NPNNSEEQK	IYKKK	IYKK(1395.6630)K	583	580	692.374	3	-2.5	32	5.9	5.2e-05	Orbitrap
upper	PolB1	PolB1	KNYFGVYQDGK	K(1165.6284)NYFGVYQDGK	FFFNKAVR	FFFNK(1455.7034)AVR	700	363	828.761	3	-1	26.2	11.1	0.0001	Orbitrap
upper	PolB1	PolB1	YNEYNLDAVAKALLGTSK	YNEYNLDAVAK(1000.5593)ALLGTSK	KVFNEVK	K(2107.0837)VFNEVK	384	729	743.399	4	-2.1	42.7	6.5	0.00012	Orbitrap
upper	PolB1	PolB1	KNYFGVYQDGK	K(1165.6284)NYFGVYQDGK	FFFNKAVR	FFFNK(1455.7034)AVR	700	363	621.823	4	-0.51	36.2	14.8	0.00025	Orbitrap
upper	PolB1	PolB1	DIIYYVKVR	DIIYYVK(812.4830)VR	GMLVKK	GMLVK(1305.7333)K	819	719	661.057	3	0.65	19.4	6.8	0.0012	Orbitrap
upper	PolB1	PolB1	FFFNKAVR	FFFNK(812.4830)AVR	GMLVKK	GMLVK(1165.6284)K	363	719	614.354	3	-1.6	19.9	8.4	0.0023	Orbitrap
upper	PolB1	PolB1	KNYFGVYQDGK	K(954.5750)NYFGVYQDGK	TSALIKGK	TSALIK(1455.7034)GK	700	490	569.059	4	-0.81	28.5	6.6	0.0054	Orbitrap
upper	PolB1	PolB1	FFFNKAVR	FFFNK(1155.6573)AVR	VDIKGMLVK	VDIK(1165.6284)GM(Oxidation)LVK	363	714	728.749	3	3	20.7	11.9	0.0064	Orbitrap
upper	PolB1	PolB1	NDVNEGSVKLDGISVER	NDVNEGSVK(978.6226)LDGISVER	KVLVLNR	K(1967.9800)VLVLNR	280	265	703.14	4	-0.72	31.4	13.6	0.0093	Orbitrap
upper	PolB1	PolB1	VMLSKPLDAYK	VM(Oxidation)LSK(1088.5978)PLDAYK	KNTPQHVK	K(1417.7527)NTPQHVK	783	790	593.077	4	-1	25.3	12.6	0.017	Orbitrap
upper	PolB1	PolB1	VMLSKPLDAYK	VMLSK(1088.5978)PLDAYK	KNTPQHVK	K(1401.7578)NTPQHVK	783	790	589.078	4	-1.3	23	13.1	0.042	Orbitrap
upper	PolB1	PolB1	FVAFSGLKK	FVAFSGLK(954.5750)K	TSALIKGK	TSALIK(1133.6485)GK	699	490	976.24	2	0.16	36.1	18.9	1.4e-06	LTQ
upper	PolB1	PolB1	NTPEFVKK	NTPEFVK(828.4779)K	GMLVKK	GM(Oxidation)LVK(1099.5914)K	728	719	896.54	2	0.53	28.2	17.4	2.1e-05	LTQ
upper	PolB1	PolB1	KNYFGVYQDGKVDIK	K(2833.3859)NYFGVYQDGKVDIK	YFNNYMYDIGLIPGMPYVVKNGK	YFNNYMYDIGLIPGMPYVVK(1910.9778)NGK	700	177	922.16	5	-0.11	28.4	17.4	0.0046	LTQ
upper	PolB1	PolB1	TSALIKGK	TSALIK(1133.6485)GK	FVAFSGLKK	FVAFSGLK(954.5750)K	490	699	651.21	3	0.15	33.2	17.2	7.3e-05	LTQ
upper	PBP2	PolB1	KSTDK	K(961.5120)STDK	GSYEKLK	GSYEK(715.3752)LK	71	764	770.66	2	0.24	34	16.8	9.9e-06	LTQ
upper	PolB1	PolB1	SKDGVKPVQLAK	SK(1088.5978)DGVKPVQLAK	KNTPQHVK	K(1406.8133)NTPQHVK	823	790	590.55	4	0.21	27.9	16.8	0.00031	LTQ
upper	PolB1	PolB1	FFFNKAVR	FFFNK(1155.6573)AVR	VDIKGMLVK	VDIK(1165.6284)GM(Oxidation)LVK	363	714	729.09	3	0.34	28.4	16.6	0.0015	LTQ
upper	PolB1	PBP1	QLTLFDIPSSKPAK	QLTLFDIPSSK(1344.6925)PAK	AIEIDYNNKK	AIEIDYNNK(1681.9291)K	14	19	723.57	4	0.42	32.9	16	0.026	LTQ
upper	PolB1	PolB1	VTEIDAEKYLEALR	VTEIDAEK(1305.7333)YLEALR	DIIYYVKVR	DIIYYVK(1786.9353)VR	841	819	985.9	3	0.026	25.2	15.4	0.0019	LTQ
